# Supplementary material for: Microbiota as a state-of-the-art approach in precision medicine for pancreatic cancer management: A comprehensive systematic review
Source: iScience. 2025 Mar 28;28(5):112314. doi: 10.1016/j.isci.2025.112314 (PMC12019022; doi:10.1016/j.isci.2025.112314)
Supplement: Data S1. Detailed information of studies based on reported microbial abundance at different levels, diversity, and methods — Supplemental tables containing Tables S1–S3. [file mmc2.xlsx]

## Sheet: Microbial abundance
Supplemental File 1. Detailed information of studies based on reported microbial abundance at different levels, diversity, and methods.
Author	Year	StudyCountry	PopulationCountry	TypeOfStudy	PhylumEnriched	PhylumDepleted	ClassEnriched	ClassDepleted	OrderEnriched	OrderDepleted	FamilyEnriched	FamilyDepleted	GenusEnriched	GenusDepleted	SpeciesEnriched	SpeciesDepleted	Group 1 (Number)	Group 2 (Number)	ResearchCriteria	SampleType	Intervention	SequencingPlatform (Region)	TargetRegion	ComputationalPipeline	Database	ModifiedNOSScore	α-diversity									β-diversity
																											ObservedSpecies/OUT	Chao 1	ACE	PDWholeTree (Faith's Phylogenetic Diversity)	Heip	Peilou's	Shannon	Invsimpson	Simpson	Bray-Curtis	Sorensen	Euclidean	dbRDA	PCA	NMDS	MDS	ANOSIM	PERMANOVA	PCoA	Aitchison	Jaccard	Weighted UniFrac	Unweighted UniFrac
Farrell et al.	2011	USA	USA	Case-Control	-	-	-	-	-	-	-	-	-	-	Granulicatella adiacens	Streptococcus mitis	PC (28)	CP (27)	Early detection and diagnosis	Salivary	-	-	-	-	-		-	-	-	-	-	-	-	-	-	-	-	-	-	-	-	-	-	-	-	-	-	-	-
Farrell et al.	2011	USA	USA	Case-Control	-	-	-	-	-	-	-	-	-	-	Granulicatella adiacens	-	PC (28)	Non-cancer (55)	Early detection and diagnosis	Salivary	-	-	-	-	-		-	-	-	-	-	-	-	-	-	-	-	-	-	-	-	-	-	-	-	-	-	-	-
Farrell et al.	2011	USA	USA	Case-Control	-	-	-	-	-	-	-	-	-	-	-	Neisseria elongata;Streptococcus mitis	PC (28)	HC (28)	Early detection and diagnosis	Salivary	-	-	-	-	-		-	-	-	-	-	-	-	-	-	-	-	-	-	-	-	-	-	-	-	-	-	-	-
Riquelme et al.	2019	USA	USA	Prospective cohort	-	-	Alphaproteobacteria;Flavobacteriia;Sphingobacteriia	Colistridia;Bacteroidia	Flavobacteriales;Sphingobacteriales;Pseudonocardiales;Micrococcales;Bacillales	Colistriales;Corynebacteriales;Bacteroidales;Pseudomonadales	Flavobacteriaceae;Pseudonocardiaceae;Bacillaceae	Lachnospiraceae;Corynebacteriaceae;Pseudomonadaceae	Pseudoxanthomonas;Streptomyces;Saccharopolyspora;Bacillus;Pantoea	Corynebacterium;Pseudomonas;Proteiniphilum	Pantoea agglomerans	Bacillus clausii	LTS PDAC (57)	STS PDAC (54)	Overall survival and prognosis	Tissue	-	Illumina MiSeq	V4	FLASH;QIIME;Trimmomatic;UCLUST;Bowtie2;RDP	SILVA		↑	-	-	-	-	-	↑	-	↑	Significantly different	-	-	-	-	-	-	-	-	ü	-	-	-	Significantly different
Fan et al.	2017	USA	USA	Cohort (Nested case-control)	-	Fusobacteria	-	-	-	-	-	-	-	Leptotrichia	Porphyromonas gingivalis;Aggregatibacter actinomycetemcomitans	-	PC (361)	Non-cancer (371)	Risk factor	Oral mouthwash	-	Roche 454 FLX Titanium	V3-V4	QIIME;ChimeraSlayer	HOMD		-	-	-	-	-	-	-	-	-	-	-	-	-	-	-	-	-	-	ü	-	-	No significant difference	-
Guo et al.	2021	China	China	Prospective cohort	-	-	-	-	-	-	-	-	Acinetobacter;Pseudomonas;Sphingopyxis	-	-	-	Basal-like PDAC (17)	Hybrid (23) & Classical (22) PDAC	Overall survival and prognosis	Tissue	-	Illumina	-	Kraken2;Bowtie2	NCBI		↑	-	-	-	-	-	↓ (Basal-like PDAC vs. Hybrid PDAC)	-	-	↑ (Significantly different)	-	-	-	-	-	-	-	-	ü	-	-	-	-
Guo et al.	2022	China	China	Case-Control	-	-	-	-	-	-	-	-	Pseudonocardia;Cloacibacterium;Mucispirillum;Anaerotruncus	Alistipes;Anaerostipes;Faecalibacterium;Parvimonas	Lactobacillus reuteri	Alistipes indistinctus;Coprococcus catus;Dorea formicigenerans	Unresectable PDAC (36)	Resectable PDAC (36)	Overall survival and prognosis	Stool	-	Illumina MiSeq	-	QIIME	HMDB;METLIN		-	No significant difference	-	-	-	-	-	-	-	-	-	-	-	-	-	-	-	-	-	-	-	-	-
Kartal et al.	2022	Germany & Spain	Spain	Case-Control	Firmicutes	-	-	-	-	Colistridiales	-	Rikenellaceae	Colistridium;Prevotella;Veillonella	Faecalibacterium	Veillonella atypica;Veillonella dispar;Veillonella parvula;Megasphaera micronuciformis;Streptococcus salivarius;Streptococcus vestibularis;Streptococcus parasanguinis;Bifidobacterium longum;Fusobacterium nucleatum/hwasookii;Alloscardovia omnicolens;Methanobrevibacter smithii; Bacteroides finegoldii;Butyrivibrio crossotus	Romboutsia timonensis;Faecalibacterium prausnitzii;Bacteroides coprocola;Bifidobacterium bifidum;Megamonas funiformis/rupellensis;Holdemanella biformis;Bifidobacterium ruminantium;Bacteroides caecimuris;Paraprevotella clara;Eubacterium rectale;Romboutsia timonensis;Bacteroides sp. CAG:144;Colistridium sp. CAG:217;Dorea sp. CAG:317	PDAC (57)	Non-cancer (50)	Early detection and diagnosis	Stool	-	Illumina HiSeq	-	NGLess;mOTU	proGenomes2		↓	-	-	-	-	-	↓	↓	-	Significantly different	-	-	ü	-	-	-	-	-	-	-	-	-	-
Kartal et al.	2022	Germany & Spain	Spain	Case-Control	-	-	-	-	-	-	-	-	-	-	-	-	PDAC (45)	Non-cancer (43)	Early detection and diagnosis	Salivary	-	Illumina HiSeq	-	NGLess;mOTU	proGenomes2		No significant difference	-	-	-	-	-	↓	↓	-	Significantly different	-	-	ü	-	-	-	-	-	-	-	-	-	-
Kartal et al.	2022	Germany & Spain	Spain	Case-Control	-	-	-	-	-	-	-	-	Veillonella;Streptococcus;Akkermansia	-	-	-	PDAC (57)	Non-cancer (50)	Early detection and diagnosis	Stool	-	Illumina MiSeq	V4	DADA2;MAPseq	-		-	-	-	-	-	-	-	-	-	-	-	-	-	-	-	-	-	-	-	-	-	-	-
Kartal et al.	2022	Germany & Spain	Spain	Case-Control	-	-	-	-	-	-	-	-	Veillonella	-	-	-	PDAC (57)	Non-cancer (50)	Early detection and diagnosis	Salivary	-	Illumina MiSeq	V4	DADA2;MAPseq	-		-	-	-	-	-	-	-	-	-	-	-	-	-	-	-	-	-	-	-	-	-	-	-
Kartal et al.	2022	Germany & Spain	Spain	Case-Control	-	-	-	-	-	-	-	-	Lactobacillus;Bacteroides	-	-	-	PDAC CT (23)	PDAC NT (20)	Early detection and diagnosis	Tissue	-	Illumina MiSeq	V4	DADA2;MAPseq	-		-	-	-	-	-	-	-	-	-	-	-	-	-	-	-	-	-	-	-	-	-	-	-
Jeong et al.	2020	Korea	Korea	Case-Control	-	-	-	-	-	-	-	-	Tepidimonas;Akkermansia;Streptococcus	-	Tepidimonas fonticaldi	-	PDAC CT (15)	PDAC NT (15)	Early detection and diagnosis	Extracellular Vesicle-Derived from tissue	-	Illumina MiSeq	V3-V4	QIIME;VSEARCH;UCLUST;CASPER	SILVA		-	↑	↑	-	-	-	↑	-	↑	-	-	Differences in overall metagenomic profiles	-	ü	-	-	-	-	-	-	-	-	-
Chen et al.	2023	China	China	Case-Control	Firmicutes;Verrucomicrobia	-	-	-	-	-	-	-	Veillonella;Peptostreptococcus;Akkermansia;Parvimonas;Solobacterium;Olsenella;Escherichia-Shigella	-	-	-	PC (40)	CP (15) & HC (39)	Early detection and diagnosis	Salivary	-	Illumina MiSeq	V3-V4	UPARSE;USEARCH	RDP		No significant difference (PC vs. Control)	No significant difference (PC vs. Control)	-	No significant difference (PC vs. Control)	-	-	-	-	-	-	-	-	-	-	-	-	-	-	ü	-	-	-	Significantly different
Chen et al.	2023	China	China	Case-Control	-	-	-	-	-	-	-	-	Prevotella;Coprobacter	-	-	-	PC (40)	CP (15) & HC (39)	Early detection and diagnosis	Stool	-	Illumina MiSeq	V3-V4	UPARSE;USEARCH	RDP		No significant difference (PC vs. Control)	No significant difference (PC vs. Control)	-	No significant difference (PC vs. Control)	-	-	-	-	-	-	-	-	-	-	-	-	-	-	ü	-	-	Significantly different	-
Chen et al.	2023	China	China	Case-Control	Firmicutes	-	-	-	-	-	-	-	Alloprevotella;Streptococcus;Granulicatella;Solobacterium	-	-	-	PC (40) & CP (15)	HC (39)	Early detection and diagnosis	Salivary	-	Illumina MiSeq	V3-V4	UPARSE;USEARCH	RDP		-	-	-	-	-	-	-	-	-	-	-	-	-	-	-	-	-	-	-	-	-	-	-
Chen et al.	2023	China	China	Case-Control	Proteobacteria	-	-	-	-	-	-	-	Peptostreptococcus;Actinomyces;Bifidobacterium;Campylobacter;Coprobacillus;Escherichia-Shigella	-	-	-	PC (40) & CP (15)	HC (39)	Early detection and diagnosis	Stool	-	Illumina MiSeq	V3-V4	UPARSE;USEARCH	RDP		-	-	-	-	-	-	-	-	-	-	-	-	-	-	-	-	-	-	-	-	-	-	-
Kharofa et al.	2023	USA	USA	Prospective cohort	-	-	-	-	-	-	Ruminococacceae	-	Faecalibacterium	Saccharomyces	Faecalibacterium prausnitzii;Akkermansia muciniphila	-	LTS PDAC (16)	PDAC after completion of pancreatectomy and chemotherapy (8)	Overall survival and prognosis	Stool	-	Illumina NovaSeq	-	Kraken2	RefSeq		-	-	-	-	-	-	No significant difference	No significant difference	No significant difference	No significant difference	-	-	-	-	-	-	-	-	-	-	-	-	-
Half et al.	2019	Israel	Israel	Case-Control	Bacteroidetes	Firmicutes	-	-	Bacteroidales	Clostridiales	Erysipelotrichaeceae;Clostridiaceae;Ruminococcaceae	Veillonellaceae	Odoribacter;Akkermansia;Megasphaera;Lachnospiraceae UCG_008	Anaerostipes;Clostridium sensu stricto;Faecalibacterium;Ruminococcaceae UCG_005;Subdoligranulum	-	-	PC (30)	HC (13)	Early detection and diagnosis	Stool	-	Illumina MiSeq	V3-V4	QIIME;UPARSE;VSEARCH;UCHIME;UCLUST	SILVA;GOLD.fa		-	-	-	-	-	-	No significant difference	-	-	-	-	-	-	-	-	-	ü	-	ü	-	-	Weak but significant degree of separation in ANOSIM and PCoA	Weak but significant degree of separation in ANOSIM and PCoA
Half et al.	2019	Israel	Israel	Case-Control	-	-	-	-	Bacteroidales	-	-	Ruminococcaceae	Akkermansia	Clostridium sensu stricto;Faecalibacterium	-	-	Non-obstructed PC (16)	HC (13)	Early detection and diagnosis	Stool	-	Illumina MiSeq	V3-V4	QIIME;UPARSE;VSEARCH;UCHIME;UCLUST	SILVA;GOLD.fa		-	-	-	-	-	-	-	-	-	Weak but significant degree of separation	-	-	-	-	-	-	ü	-	-	-	-	-	-
Torres et al.	2015	USA	USA	Case-Control	-	-	-	-	-	-	-	-	Leptotrichia	Porphyromonas;Fusobacterium	-	-	PC (8)	HC (22)	Early detection and diagnosis	Salivary	-	Illumina MiSeq	-	QIIME;UCLUST;PyNast;RDP	GREENGENES		-	No significant difference	-	No significant difference	-	-	-	-	-	-	-	-	-	-	-	-	ü	-	-	-	-	No significant difference	No significant difference
Lu et al.	2019	China	China	Case-Control	Firmicutes;Fusobacteria;Actinobacteria	Bacteroidetes	-	-	-	-	Leptotrichiaceae;Fusobacteriaceae;Actinomycetaceae;Lachnospiraceae;Micrococcaceae;Erysipelotrichaceae;Moraxellaceae;Campylobacteraceae;Coriobacteriaceae;Peptostreptococcaceae;Spirochaetaceae;Eubacteriaceae	Prevotellaceae;Pasteurellaceae;Porphyromonadaceae	Leptotrichia;Fusobacterium;Actinomyces;Rothia;Solobacterium;Oribacterium;Campylobacter;Atopobium;Parvimonas;Treponema;Eubacterium;Tannerella;Peptostreptococcus;Catonella;Filifactor;Selenomonas	Porphyromonas;Haemophilus;Paraprevotella	-	-	PHC (30)	HC (25)	Early detection and diagnosis	Tongue coat	-	Illumina MiSeq	V3-V4	UPARSE;FLASH;UPARSE	SILVA		↑	↑	↑	-	-	-	↑	↑	↑	-	-	-	-	-	-	-	-	-	ü	-	-	No significant difference	No significant difference
Sun et al.	2020	China	China	Case-Control	Fusobacteria	Proteobacteria	Fusobacteriia	Betaproteobacteria;Gammaproteobacteria	Fusobacteriales	Neisseriales;Pasteurellales	Fusobacteriaceae	Neisseriaceae;Pasteurellaceae	Fusobacterium;Prevotella	Neisseria;Haemophilus	Fusobacterium periodonticum	Leptotrichia goodfellowii;Haemophilus parainfluenzae T3T1;Neisseria mucosa	PC (10)	HC (10)	Risk factor and diagnosis	Salivary	-	Illumina MiSeq	V3-V4	QIIME;RDP;USEARCH	RDP		-	-	-	-	↑	-	↑	↑	↓	-	-	-	-	-	Significantly different	-	Significantly different	-	ü	-	-	Significantly different	-
Vogtmann et al.	2020	USA	Iran	Case-Control	Firmicutes	Proteobacteria	Bacilli	Gammaproteobacteria	-	Neisseriales;Pasteurellales	Staphylococcaceae;Streptococcaceae	Micrococcaceae;Pasteurellaceae;Carnobacteriaceae	Streptococcus;Staphylococcus	Granulicatella;Haemophilus;Veillonella	-	-	PDAC (273)	Non-cancer (285)	Risk factor	Salivary	-	Illumina MiSeq	V4	DADA2;QIIME2	HOMD		No significant difference	-	-	No significant difference	-	-	No significant difference	-	-	Significantly different	-	-	-	-	-	-	-	-	ü	-	-	Significantly different	Significantly different
Wei et al.	2020	China	China	Case-Control	-	Bacteroidetes	Bacili	Negativicutes	Lactobacillales;Enterobacteriales	-	Actinomycetaceae	-	Streptococcus;Leptotrichia;Rothia;Actinomyces;Lactobacillus;Granulicatella;Enterobacter;Faecalibacterium;Klebsiella;Serratia;Lachnoclostridium	Tannerella;Selenomonas;Campylobacter;Capnocytophaga;Fusobacterrium;Prevotella;Veillonella;Porphyromonas;Neisseria	Escherichia coli	Tannerella forsythia;Prevotella intermedia	PDAC (41)	HC (69)	Risk factor	Salivary	-	Illumina NovaSeq	V3-V4	QIIME;FLASH;UCHIME;UPARSE	GOLD.fa		-	↑	↑	-	-	-	↓	-	↓	-	-	-	-	-	-	-	-	-	-	-	-	-	-
Kim et al.	2021	Korea	Korea	Case-Control	Verrucomicrobia;Deferribacteres;Bacteroidetes	Actinobacteria	-	-	-	-	-	-	Ruminococcaceae UCG_014;Lachnospiraceae NK4A136;Akkermansia;Turicibacter;Ruminiclostridium;Lachnospiraceae UCG_001	Stenotrophomonas;Sphingomonas;Propionibacterium;Corynebacterium	-	-	PC (38)	HC (52)	Early detection and diagnosis	Serum	-	Illumina MiSeq	V3-V4	QIIME;UCLUST	GREENGENES		-	-	-	-	-	-	No significant difference (At Genus level) - ↑ (At Phylum level)	-	-	Significantly different	-	-	-	-	-	-	-	-	ü	Significantly different	-	-	-
Zhou et al.	2021	China	China	Case-Control	Bacteroidetes;Proteobacteria	Firmicutes	-	-	-	-	-	-	Veillonella;Escherichia	Faecalibacterium;Eubacterium;Coprococcus	Escherichia coli;Clostridium bolteae;Clostridium symbiosum;Streptococcus anginosus;Streptococcus vestibularis;Clostridium clostridioforme;Streptococcus infantarius;Fusobacterium nucleatum;Streptococcus tigurinus;Veillonella atypica;Veillonella dispar;Prevotella stercorea;Klebsiella pneumoniae	Faecalibacterium prausnitzii;Eubacterium rectale;Bacteroides dorei;Roseburia intestinalis;Ruminococcus sp. 5_1_39BFAA;Bacteroides finegoldii; Eubacterium ventriosum;Megamonas hypermegale;Lactobacillus delbrueckii;Megamonas rupellensis;Dialister succinatiphilus	PDAC (32)	HC (32)	Early detection and diagnosis	Stool	-	Illumina HiSeq	-	SOAPdenovo;MetaPhlAn2	-		-	-	-	-	-	-	No significant difference	-	No significant difference	Significantly different	-	-	-	-	-	-	-	-	ü	-	-	-	-
Kohi et al.	2022	USA	USA	Case-Control	Fusobacteria	-	-	-	-	-	-	-	Fusobacterium;Rothia;Neisseria	-	-	-	STS PDAC (53)	LTS PDAC (17)	Overall survival and prognosis	Duodenal fluid	-	Illumina MiSeq	-	DADA2;QIIME2	SILVA		No significant difference	-	-	No significant difference	-	-	No significant difference	-	-	-	-	-	-	-	-	-	-	-	-	-	-	-	-
Kohi et al.	2022	USA	USA	Case-Control	Fusobacteria	Cyanobacteria	Oxyphotobacteria	Saccharimonadia	Bifidobacteriales	Chloroplast;Lactobacillales	Enterococcaceae;Lactobacillaceae;Bifidobacteriaceae	Leptotrichiaceae	Enterococcus;Lactobacillus;Fusobacterium;Bifidobacterium	Leptotrichia;Stomatobaculum;Oribacterium;Actinobacillus;Neisseria	-	-	PDAC (63)	Non-cancer (63)	Early detection and diagnosis	Duodenal fluid	-	Illumina MiSeq	-	DADA2;QIIME2	SILVA		↓	-	-	↓	-	-	↓	-	-	-	-	-	-	-	-	-	-	-	ü	-	-	-	Significantly different
Kohi et al.	2022	USA	USA	Case-Control	-	-	-	-	Bifidobacteriales	-	Enterococcaceae;Lactobacillaceae;Bifidobacteriaceae	Leptotrichiaceae;Corynebacteriaceae;Porphyromonadaceae	Enterococcus;Lactobacillus;Bifidobacterium;Escherichia-Shigella	Stomatobaculum;Leptotrichia;Oribacterium;Porphyromonas;Actinobacillus,Neisseria	-	-	PDAC (63)	Pancreatic cyst (98)	Early detection and diagnosis	Duodenal fluid	-	Illumina MiSeq	-	DADA2;QIIME2	SILVA		↓	-	-	No significant difference	-	-	↓	-	-	-	-	-	-	-	-	-	-	-	ü	-	-	Significantly different	Significantly different
Negata et al.	2022	Japan	Japan	Case-Control	-	-	-	-	-	-	Erysipelotrichaceae	-	-	-	Streptococcus anginosus;Clostridium symbiosum;Streptococcus oralis;Clostridium clostridioforme;Veillonella atypica;Streptococcus vestibularis;Sutterella wadsworthensis;Actinomyces sp. ICM39;Veillonella parvula;Clostridium boltae/clostridioforme;Hungatella hathewayi;Anaerotruncus colihominis;Streptococcus sp. HSISM1	Eubacterium sp. CAG:156;Blautia wexlerae;Ruminococcus bromii;Bacteroides rodentium/uniformis;Faecalibacterium prausnitzii;Eubacterium eligens;Ruminococcus bicirculans;Faecalibacterium prausnitzii;Eubacterium sp. CAG:38;Eubacterium ventriosum	PDAC (43)	Non-cancer (235)	Early detection and diagnosis	Stool	-	Illumina HiSeq	-	MEGAHIT;mOTU;Bowtie2	eggNOG		-	-	-	-	-	No significant difference	No significant difference	-	No significant difference	Significantly different	-	-	-	-	-	ü	-	-	-	-	-	-	-
Negata et al.	2022	Japan	Japan	Case-Control	-	-	-	-	-	-	-	-	Actinomyces	Streptococcus	Prevotella salivae;Fusobacterium hwasookii;Prevotella pallens;Prevotella sp. C561;Megasphaera micronuciformis	Rothia aeria/dentocariosa;Streptococcus australis;Streptococcus thermophilus;Rothia mucilaginosa;Streptococcus salivarius	PDAC (47)	Non-cancer (235)	Early detection and diagnosis	Salivary	-	Illumina HiSeq	-	MEGAHIT;mOTU;Bowtie2	eggNOG		-	-	-	-	-	↑	↑	-	↑	Significantly different	-	-	-	-	-	ü	-	-	-	-	-	-	-
Negata et al.	2022	Japan	Japan	Case-Control	-	-	-	-	-	-	Erysipelotrichaceae	-	-	-	Clostridium symbiosum;Streptococcus anginosus;Streptococcus oralis;Veillonella atypica;Streptococcus vestibularis;Sutterella wadsworthensis;Actinomyces sp. ICM39;Veillonella parvula;Clostridium boltae/clostridioforme;Hungatella hathewayi;Anaerotruncus colihominis	Eubacterium sp. CAG:156;Blautia wexlerae;Faecalibacterium prausnitzii;Ruminococcus bromii;Eubacterium eligens;Ruminococcus bicirculans;Eubacterium sp. CAG:38;Eubacterium ventriosum	Advanced-stage PDAC (27)	Non-cancer (235)	Early detection and diagnosis	Stool	-	Illumina HiSeq	-	MEGAHIT;mOTU;Bowtie2	eggNOG		-	-	-	-	-	-	No significant difference	-	-	Significantly different	-	-	-	-	-	ü	-	-	-	-	-	-	-
Negata et al.	2022	Japan	Japan	Case-Control	-	-	-	-	-	-	-	-	-	-	Clostridium symbiosum;Streptococcus anginosus;Streptococcus oralis;Clostridium clostridioforme;Veillonella atypica;Streptococcus vestibularis;Actinomyces sp. ICM39;Streptococcus sp. HSISM1	Bacteroides rodentium/uniformis;Faecalibacterium prausnitzii;Eubacterium sp. CAG:38;Eubacterium ventriosum	Early-stage PDAC (20)	Non-cancer (235)	Early detection and diagnosis	Stool	-	Illumina HiSeq	-	MEGAHIT;mOTU;Bowtie2	eggNOG		-	-	-	-	-	-	No significant difference	-	-	Significantly different	-	-	-	-	-	ü	-	-	-	-	-	-	-
Negata et al.	2022	Japan	Japan	Case-Control	-	-	-	-	-	-	-	-	-	-	Streptococcus anginosus	Eubacterium ventriosum	IPMN (150)	Non-cancer (235)	Early detection and diagnosis	Stool	-	Illumina HiSeq	-	MEGAHIT;mOTU;Bowtie2	eggNOG		-	-	-	-	-	-	-	-	-	Significantly different	-	-	-	-	-	ü	-	-	-	-	-	-	-
Negata et al.	2022	Japan	Japan	Case-Control	-	-	-	-	-	-	-	-	-	-	Clostridium symbiosum;Streptococcus oralis;Sutterella wadsworthensis;Actinomyces sp. ICM39	-	PDAC (43)	CP (65)	Early detection and diagnosis	Stool	-	Illumina HiSeq	-	MEGAHIT;mOTU;Bowtie2	eggNOG		-	-	-	-	-	-	-	-	-	Significantly different	-	-	-	-	-	ü	-	-	-	-	-	-	-
Negata et al.	2022	Japan	Japan	Case-Control	-	-	-	-	-	-	Erysipelotrichaceae	-	-	-	Clostridium symbiosum;Streptococcus oralis;Clostridium clostridioforme;Veillonella atypica;Sutterella wadsworthensis;Actinomyces sp. ICM39;Veillonella parvula;Clostridium boltae/clostridioforme;Anaerotruncus colihominis	Eubacterium sp. CAG:156;Ruminococcus bicirculans;Eubacterium sp. CAG:38	PDAC (43)	IPMN (150)	Early detection and diagnosis	Stool	-	Illumina HiSeq	-	MEGAHIT;mOTU;Bowtie2	eggNOG		-	-	-	-	-	-	-	-	-	Significantly different	-	-	-	-	-	ü	-	-	-	-	-	-	-
Negata et al.	2022	Japan	Japan	Case-Control	-	-	-	-	-	-	-	-	Actinomyces	Streptococcus	Prevotella salivae;Fusobacterium hwasookii;Prevotella pallens;Megasphaera micronuciformis	Rothia aeria/dentocariosa;Streptococcus australis;Streptococcus thermophilus;Rothia mucilaginosa;Streptococcus salivarius	Advanced-stage PDAC (27)	Non-cancer (235)	Early detection and diagnosis	Salivary	-	Illumina HiSeq	-	MEGAHIT;mOTU;Bowtie2	eggNOG		-	-	-	-	-	-	↑	-	-	Significantly different	-	-	-	-	-	ü	-	-	-	-	-	-	-
Negata et al.	2022	Japan	Japan	Case-Control	-	-	-	-	-	-	-	-	Actinomyces	Streptococcus	Prevotella salivae;Prevotella sp. C561;Megasphaera micronuciformis	Rothia aeria/dentocariosa;Streptococcus australis;Streptococcus thermophilus;Rothia mucilaginosa;Streptococcus salivarius	Early-stage PDAC (20)	Non-cancer (235)	Early detection and diagnosis	Salivary	-	Illumina HiSeq	-	MEGAHIT;mOTU;Bowtie2	eggNOG		-	-	-	-	-	-	↑	-	-	Significantly different	-	-	-	-	-	ü	-	-	-	-	-	-	-
Negata et al.	2022	Japan	Japan	Case-Control	-	-	-	-	-	-	-	-	-	-	Dialister pneumosintes;Fusobacterium nucleatum;Prevotella sp. Oral clone DO039;Prevotella sp. Oral clone DO039;Prevotella salivae;Prevotella salivae;Cardiobacterium valvarum;Prevotella scopos;Veillonella dispar;Veillonella sp. 2011_oral_VSA_C12;Leptotrichia sp. oral clone BU064	Leptotrichia genomosp. C1;Rothia sp. THG-N7;Veillonella rogosae;Rothia sp. THG-N7;Sreptococcus sp. 2011_oral_MS_A3;Rothia mucilaginosa;Streptococcus mitis;Streptococcus parasanguinis;Streptococcus parasanguinis;Rothia mucilaginosa;Rothia sp. THG-N7;Sreptococcus sp. 2011_oral_MS_H4;Sreptococcus sp. 2011_oral_MS_A3	PDAC (47)	Non-cancer (235)	Early detection and diagnosis	Salivary	-	Illumina HiSeq	V3-V4	UCLUST	RDP;CORE;NCBI FTP		-	-	-	-	-	-	↑	-	-	Significantly different	-	-	-	-	-	ü	-	-	-	-	-	-	-
Negata et al.	2022	Japan	Japan	Case-Control	-	-	-	-	-	-	-	-	-	-	Streptococcus anginosus;Rothia mucilaginosa;Lactobacillus amylovorus;Actinomyces sp. ICM39;Veillonella sp. 2011_oral_VSA_C12;Veillonella atypica; Streptococcus sp. 11aTha1;Abiotrophia para-adiacens;Sutterella wadsworthensis;Clostridium clostridioforme;Veillonella sp. ADV 269.01;Hungatella hathewayi;Sreptococcus sp. 2011_oral_MS_H4;Colistridium sp. MLG856-1;Clostridium symbiosum	Ruminococcaceae bacterium LM158;Intestinimonas massiliensis;Peptostreptococcaceae bacterium oral taxon 091;Holdemania filiformis;Romboutsia timonensis;Blautia caecimuris;Roseburia sp. 1120;Faecalibacterium prausnitzii;Ruminococcus bromii;Ruminococcus faecis;Dorea longicatena;Colistridales bacterium P16;Roseburia faecis;Clostridium methylpentosum;Parasporobacterium paucivorans;Blautia faecis;Roseb…	PDAC (43)	Non-cancer (235)	Early detection and diagnosis	Stool	-	Illumina HiSeq	V3-V4	UCLUST	RDP;CORE;NCBI FTP		-	-	-	-	-	-	↓	-	-	Significantly different	-	-	-	-	-	ü	-	-	-	-	-	-	-
Yang et al.	2023	China	China	Retrospective cohort	Actinobacteria	Bacteroidetes	Bacilli;Gammaproteobacteria	Bacteroidia;Colistridia	Lactobacillales;Bifidobacteriales;Enterobacteriales	Bacteroidales;Colistridiales	Streptococcaceae;Bifidobacteriaceae;Lactobacillaceae;Enterobacteriaceae;Enterococcaceae	Bacteroidaceae;Lachnospiraceae;Veillonellaceae	Streptococcus;Bifidobacterium;Lactobacillus;Enterococcus	Bacteroides;Roseburia;Faecalibacterium	-	-	PC (44)	Healthy control (50)	Early detection and diagnosis	Stool	-	Illumina	V3-V4	QIIME2	GREENGENES		-	↑	-	-	-	-	↓	-	-	Significantly different	-	-	-	-	-	-	-	-	ü	-	-	-	-
Tintelnot et al.	2023	Germany	Germany	Prospective cohort	-		Coriobacteriia	Gammaproteobacteria	Peptostreptococcales;Coriobacteriales;Christensenellales	Lachnospirales	-	-	-	-	Bacteroides fragilis;Bacteroides thetaiotaomicron	-	RmPDAC (10)	NRmPDAC (12)	Treatment efficacy & Prognosis	Stool	FIRINOX & GnP	Illumina	-	HUMAnN3;BBMap	UHGG		-	-	-	-	-	-	No significant difference	-	-	Significantly different	-	-	-	-	-	-	-	-	ü	-	-	-	-
Ren et al.	2017	China	China	Case-Control	Bacteroidetes	Proteobacteria;Firmicutes	-	-	-	-	-	-	Prevotella;Veillonella;Klebsiella;Selenomonas;Catenibacterium;Lactobacillus;Hallella;Acidaminococcus;Enterobacter;Paralactobacillus;Centipeda;Campylobacter;Leptotrichia;Cronobacter;Aggregatibacter	Anaerotruncus;Paraeggerthella;Proteus;Mogibacterium;Colistridium XIVb;Sporobacter;Eggertella;Rhizobium;Brevundimonas;Akkermansia; Megasphaera;Dorea;Blautia;Flavonifractor;Butyricicoccus;Bilophila;Colistridium IV;Coprococcus;Anaerostipes;Megamonas; Bifidobacterium;Alistipes;Parasutterella;Gemmiger	-	-	PC (85)	HC (57)	Early detection and diagnosis	Stool	-	Illumina MiSeq	V3-V5	UPARSE;RDP	GOLD.fa		-	↓	-	-	-	-	↓	-	↓	-	-	-	-	-	-	-	-	-	ü	-	-	-	Significantly different
Ren et al.	2017	China	China	Case-Control	-	-	-	-	-	-	-	-	Pseudobutyrivibrio;Granulicatella;Comamonas;Saccharofermentans;Leptotrichia;Lachnobacterium;Streptococcus;Parasporabacterium	Escherichia-Shigella;Anaerorhabdus	-	-	Obstructed PHC (22)	Non-obstructed PHC (32)	Prognosis	Stool	-	Illumina MiSeq	V3-V5	UPARSE;RDP	GOLD.fa		-	No significant difference	-	-	-	-	No significant difference	-	No significant difference	-	-	-	-	-	-	-	-	-	ü	-	-	No significant difference	No significant difference
Ren et al.	2017	China	China	Case-Control	-	-	Bacili	Flavobacteria	Lactobacillales;Pasteurellales	Flavobacteriales	Veillonellaceae;Streptococcaceae;Pasteurellaceae	-	Veillonella;Streptococcus;Haemophilus;Dialister;Sporobacter;Aggregatibacter	Phascolarctobacterium;Sporacetigenium;Subdoligranulum;Acidaminococcus	-	-	PHC (54)	PBTC (31)	Prognosis	Stool	-	Illumina MiSeq	V3-V5	UPARSE;RDP	GOLD.fa		-	No significant difference	-	-	-	-	No significant difference	-	No significant difference	-	-	-	-	-	-	-	-	-	ü	-	-	No significant difference	No significant difference
Ren et al.	2017	China	China	Case-Control	-	-	-	-	-	-	-	-	Lactobacillus;Haemophilus;Streptococcus	-	-	-	Stage I PC (54)	Stage II PC (31)	Prognosis	Stool	-	Illumina MiSeq	V3-V5	UPARSE;RDP	GOLD.fa		-	-	-	-	-	-	-	-	-	-	-	-	-	-	-	-	-	-	-	-	-	-	-
Gaiser et al.	2019	Sweden	Sweden	Case-Control	-	-	-	-	-	-	-	-	-	-	Fusobacterium nucleatum	-	High-grade IPMN (14)	Non-IPMN (21)	Early detection and diagnosis	Cyst fluid	-	-	-	-	-		-	-	-	-	-	-	-	-	-	-	-	-	-	-	-	-	-	-	-	-	-	-	-
Gaiser et al.	2019	Sweden	Sweden	Case-Control	-	-	-	-	-	-	-	-	Granulicatella;Serratia;Fusobacterium	-	-	-	High-grade IPMN (8)	Low-grade IPMN (14) & PC (14)	Early detection and diagnosis	Cyst fluid	-	Pacific Biosciences	V1-V8	UCHIME;RDP	HOMD		-	No significant difference	-	-	-	-	No significant difference	No significant difference	-	Significantly different	-	-	-	-	-	-	ü	-	ü	-	-	-	-
Gaiser et al.	2019	Sweden	Sweden	Case-Control	-	-	-	-	-	-	-	-	Methylobacterium;Sphingomonas	-	-	-	PC (14)	Low-grade IPMN (14) & High-grade IPMN (8)	Early detection and diagnosis	Cyst fluid	-	Pacific Biosciences	V1-V8	UCHIME;RDP	HOMD		-	No significant difference	-	-	-	-	No significant difference	No significant difference	-	-	-	-	-	-	-	-	-	-	-	-	-	-	-
Matsukawa et al.	2021	Japan	Japan	Prospective cohort	-	-	-	-	-	-	-	-	-	-	Bacteroides uniformis;Lactobacillus salivarius;Bacteroides vulgatus;Bacteroides thetaiotaomicron;Klebsiella pneumoniae;Bacteroides stercoris;Bacteroides ovatus;Parabacteroides merdae;Colistridium bolteae;Parabacteroides distasonis;Alistipes shahii;Straptococcus mutans;Lactobacillus gasseri;Colistridium symbiosum	Coprococcus catus;Lachnospiraceae bacterium 5_1_63FAA;Adlercreutzia equolifaciens;Streptococcus sanguinis;Coprococcus comes;Eubacterium hallii;Bifidobacterium pseudocatenulatum;Blautia obeum;Collinsella aerofaciens	PC (24)	Healthy control (18)	Early detection and diagnosis	Stool	-	Illumina MiSeq	-	HUMAnN2;MacQIIME;Bowtie2;MetaPhlAn2	-		-	-	-	-	-	-	-	-	-	Significantly different	-	-	-	-	-	-	-	-	ü	-	-	-	-
Matsukawa et al.	2021	Japan	Japan	Prospective cohort	-	-	-	-	Burkholderiales	-	Oxalobacteraceae;Ellin6075;Burkholderiaceae;Bacillaceae	Chitinophagaceae	Sediminibacterium;Microbacterium;Ralstonia;Stenotrophomonas;Cupriavidus	Enhydrobacter;Rothia;Parabacteroides;Pseudomonas;Propionibacterium;Lactobacillus	-	-	PC CT (7)	Sham paraffin control (?)	Early detection and diagnosis	Tissue	-	Illumina MiSeq	V3-V4	MacQIIME;UCLUST;RDP	GREENGENES		-	-	-	-	-	-	-	-	-	Significantly different	-	-	-	-	-	-	-	-	ü	-	-	-	-
Del Castillo et al.	2019	USA	USA	Case-Control	Tenericutes	Euryarchaeota	-	-	-	-	-	-	Porphyromonas;Capnocytophaga;Prevotella;Selenomonas;Fusobacterium;Prevotella	Lactobacillus	-	-	PC CT (39)	NT (34)	-	Tissue	-	Illumina MiSeq	V3-V4	QIIME	HOMD;GREENGENES GOLD;RefSeq		↓	-	-	-	-	-	↓	-	↓	Significantly different	Significantly different	-	-	-	-	-	-	-	ü	-	-	-	-
Kohi et al.	2022	USA	USA	Case-Control	Ascomycota	-	Saccharomycetes	-	Saccharomycetales;Agaricales	-	-	-	Nakaseomyces;Skeletocutis	-	-	-	PDAC (43)	Non-cancer (43)	Early detection and diagnosis	Duodenal fluid	-	Illumina MiSeq	-	DADA2 & QIIME2	UNITE		No significant difference	-	-	↓	-	-	No significant difference	-	-	-	-	-	-	-	-	-	-	-	ü	-	-	Significantly different	Significantly different
Petrick et al.	2022	USA	USA	Cohort (Nested case-control)	-	-	-	-	-	-	-	-	-	-	-	-	PC (122)	Non-cancer (354)	Risk factor	Oral mouthwash	-	Illumina HiSeq	-	MetaPhlAn2;HUMAnN2	-		-	No significant difference	-	-	-	-	No significant difference	No significant difference	No significant difference	No significant difference	-	-	-	-	-	-	-	-	ü	-	-	-	-
Abe et al.	2024	Japan	Japan	Retrospective cohort	-	-	-	-	-	-	-	-	Fusicatenibacter	Peptoniphilus;Roseburia;Oscillospiraceae-UCG-005;Lactobacillus;Muribaculum;Bacteroides;Staphylococcus	-	-	LTS PDAC (?)	STS PDAC (?)	Prognosis and overall survival	Tissue	-	Illumina MiSeq	V1-V2	QIIME2 & DADA2	SILVA		-	-	-	-	-	-	No significant difference	-	-	-	-	-	-	-	-	-	-	-	ü	-	-	No significant difference	-
Hozaka et al.	2023	Japan	Japan	Case-Control	Fusobacteria;Bacteroidetes	-	-	-	-	-	-	-	-	-	-	-	INV IPMN (12)	Non-INV IPMN (18)	Risk factor and prognosis	Tissue	-	-	V3-V4	USEARCH & QIIME2	-		-	No significant difference	-	-	-	-	No significant difference	-	-	-	-	-	-	ü	-	-	-	-	-	-	-	Significantly different	No significant difference
Li et al.	2022	China	China	Case-Control	-	-	-	-	Rokubacteriales	-	Vicinamibacteraceae	-	Gaiella;Massalia;Nitrospira;Rubellimicrobium;Brevundimonas;Corynebacterium;Geobacter;Shewanella;Cloacibacterium;Cutibacterium;Bacillus;Cupriavidus;Staphylococcus;Halomonas;Exiguobacterium;Acinetobacter;Chloroplast;Pseudomonas;Allorhizobium-Neorhizobium-Pararhizobium-Rhizobium	Faecalibaculum;Parasutterella	-	-	PC (8)	CH (22)	Diagnosis	Bile	-	Ion S5TM XL	V4	QIIME2	SILVA		↑	↑	-	-	-	-	↑	-	↑	Significantly different	-	-	-	-	-	-	-	-	ü	-	-	-	-
Vietsch et al.	2023	Netherlands	Netherlands	Case-Control	-	-	-	-	-	-	-	-	-	-	Klebsiella pneumoniae;Bifidobacterium animalis;Adlercreutzia equolifaciens	Walteria intestinalis;Bacteroides stercoris;Ruminococcus bromii;Barnesiella intestinihominis	PDAC (15)	Colon AC (9)	Diagnosis	Stool in vermiform appendix	-	Illumina NextSeq & Illumina HiSeq	-	-	-		-	No significant difference	-	-	-	-	No significant difference	-	-	No significant difference	-	-	-	-	-	-	-	ü	-	-	No significant difference	-	-
Notes: The symbols "↓" and "↑" indicate a decrease and an increase in diversity, respectively. Abbreviations:PC, pancreatic cancer; CP, chronic pancreatitis; HC, healthy control; PDAC, pancreatic ductal adenocarcinoma; LTS, long term survival; STS, short rerm survival; IPMN, intraductal papillary mucinous neoplasm; HGD-IPMN, high grade dysplasia intraductal papillary mucinous neoplasm; LGD-IPMN, …
[truncated: 3 more columns]
